# Supplementary material for: Whole-genome comparison of two same-genotype macrolide-resistant Bordetella pertussis isolates collected in Japan
Source: PLoS One. 2024 Feb 15;19(2):e0298147. doi: 10.1371/journal.pone.0298147 (PMC10868825; doi:10.1371/journal.pone.0298147)
Supplement: S1 File — (XLSX) [file pone.0298147.s002.xlsx]

## Sheet: S1 Table
S1 Table. GenBank accession numbers of MLST gene allele data.
Gene	Allele type	GenBank ID
ptxP	1	FN252323.1
ptxA	2	AJ245366
prn	1	AF348487.1
fim3	A	AY464179
fhaB	3	MH824675.1

## Sheet: S2 Table
S2 Table. B. pertussis isolates used in this study.
Isolate ID	Country	Region	Isolation year	Erythromycin test result*	MLVA	ptxP	Bioproject	Run	Reference
BP616	Japan	Osaka	2018	R	MT195	1	PRJDB7578	DRR300236	[6, 16]
BP625	Japan	Tokyo	2018	R	MT195	1	PRJDB7578	DRR445791	This study
B14081	China	Beijing	2014	R	Unknown	1	PRJNA511901	SRR8372640	[14]
B14085	China	Inner Mongolia	2014	R	Unknown	1	PRJNA511901	SRR8372551	[14]
B14086	China	Tianjin	2014	R	Unknown	1	PRJNA511901	SRR8372550	[14]
B15141	China	Beijing	2015	R	Unknown	1	PRJNA511901	SRR8372314	[14]
B15260	China	Beijing	2015	R	Unknown	1	PRJNA511901	SRR8372374	[14]
B15264	China	Beijing	2015	R	Unknown	1	PRJNA511901	SRR8372560	[14]
B15568	China	Shandong	2015	R	Unknown	1	PRJNA511901	SRR8372517	[14]
B16424	China	Beijing	2016	R	Unknown	1	PRJNA511901	SRR8372309	[14]
B16430	China	Inner Mongolia	2016	R	Unknown	1	PRJNA511901	SRR8372312	[14]
B16471	China	Hebei	2016	R	Unknown	1	PRJNA511901	SRR8372323	[14]
B16477	China	Beijing	2016	R	Unknown	1	PRJNA511901	SRR8372325	[14]
B16479	China	Hebei	2016	R	Unknown	1	PRJNA511901	SRR8372468	[14]
B16480	China	Jinlin	2016	R	Unknown	1	PRJNA511901	SRR8372467	[14]
B16485	China	Zhejiang	2016	R	Unknown	1	PRJNA511901	SRR8372498	[14]
B18007	China	Jiaxing	2018	R	MT195	1	PRJNA770762	SRR16303933	[14]
B18017	China	Jiaxing	2018	R	MT55	1	PRJNA770762	SRR16303932	[14]
B18027	China	Tianjin	2018	R	MT195	1	PRJNA770762	SRR16303950	[14]
B18049	China	Chongqing	2018	R	MT104	1	PRJNA770762	SRR16303915	[14]
B180951	China	Hebei	2018	R	Unknown	1	PRJNA511901	SRR8372440	[14]
B180980	China	Beijing	2018	R	Unknown	1	PRJNA511901	SRR8372604	[14]
B180993	China	Hebei	2018	R	Unknown	1	PRJNA511901	SRR8372301	[14]
B180995	China	Beijing	2018	R	Unknown	1	PRJNA511901	SRR8372614	[14]
J14008	China	Shandong	2014	R	Unknown	1	PRJNA511901	SRR8372410	[14]
J17001	China	Shandong	2017	R	Unknown	1	PRJNA511901	SRR8372338	[14]
J17002	China	Shandong	2017	R	Unknown	1	PRJNA511901	SRR8372339	[14]
J17003	China	Shandong	2017	R	Unknown	1	PRJNA511901	SRR8372293	[14]
J17004	China	Shandong	2017	R	Unknown	1	PRJNA511901	SRR8372333	[14]
J17005	China	Shandong	2017	R	Unknown	1	PRJNA511901	SRR8372287	[14]
J17006	China	Shandong	2017	R	Unknown	1	PRJNA511901	SRR8372288	[14]
J17008	China	Shandong	2017	R	Unknown	1	PRJNA511901	SRR8372285	[14]
J18003	China	Shandong	2018	R	Unknown	1	PRJNA511901	SRR8372343	[14]
L14018	China	Gansu	2014	R	MT55	1	PRJNA489102	SRR8661718	[13]
L14050	China	Shannxi	2014	R	MT195	1	PRJNA489102	SRR8661723	[13]
L14233	China	Shannxi	2014	R	MT104	1	PRJNA489102	SRR8661721	[13]
L14238	China	Qinghai	2014	R	MT55	1	PRJNA489102	SRR8661722	[13]
L14298	China	Shannxi	2014	R	MT195	1	PRJNA489102	SRR8661690	[13]
L14404	China	Shannxi	2014	R	MT195	1	PRJNA489102	SRR8661694	[13]
L15022	China	Shannxi	2015	R	MT195	1	PRJNA489102	SRR8661693	[13]
L15101	China	Gansu	2015	R	MT195	1	PRJNA489102	SRR8661733	[13]
L15108	China	Shannxi	2015	R	MT104	1	PRJNA489102	SRR8661734	[13]
L15141	China	Shannxi	2015	R	MT55	1	PRJNA489102	SRR8661687	[13]
L15249	China	Gansu	2015	R	MT104	1	PRJNA489102	SRR8661686	[13]
S15020	China	Shenzhen	2015	R	Unknown	1	PRJNA511901	SRR8372582	[14]
S16043	China	Shenzhen	2016	R	Unknown	1	PRJNA511901	SRR8372430	[14]
S16066	China	Shenzhen	2016	R	Unknown	1	PRJNA511901	SRR8372387	[14]
S16067	China	Shenzhen	2016	R	Unknown	1	PRJNA511901	SRR8372388	[14]
B18022	China	Zhejiang	2018	R	MT195	1	PRJNA770762	SRR16303931	[22]
BP509	Japan	Nagasaki	2015	S	MT29	1	PRJDB7578	DRR413407	This study
BP510	Japan	Hyogo	2015	S	MT186	1	PRJDB7578	DRR413408	This study
BP535	Japan	Okinawa	2015	S	MT186	1	PRJDB7578	DRR413414	This study
BP537	Japan	Hyogo	2015	S	MT31	1	PRJDB7578	DRR413416	This study
BP544	Japan	Nagasaki	2016	S	MT34	1	PRJDB7578	DRR413418	This study
BP550	Japan	Tokyo	2016	S	MT186	1	PRJDB7578	DRR413419	This study
B14099	China	Beijing	2014	S	Unknown	1	PRJNA511901	SRR8372549	[14]
B15570	China	Shandong	2015	S	Unknown	1	PRJNA511901	SRR8372313	[14]
B18002	China	Jiaxing	2018	S	MT33	1	PRJNA770762	SRR16303934	[22]
J15017	China	Shandong	2015	S	Unknown	1	PRJNA511901	SRR8372416	[14]
S15007	China	Shenzhen	2015	S	Unknown	1	PRJNA511901	SRR8372578	[14]
B17005	China	Jiangsu	2017	R	MT27	3	PRJNA770762	SRR16306222	[22]
B14135	China	Beijing	2014	S	Unknown	3	PRJNA511901	SRR8372272	[14]
B18022_S	China	Chongqing	2018	S	MT28	3	PRJNA770762	SRR16303957	[22]
BP486	Japan	Tokushima	2014	S	MT27	3	PRJEB18624	ERR1775247	[23], This study
BP490	Japan	Okayama	2014	S	MT27	3	PRJEB18624	ERR1775248	[23], This study
BP502	Japan	Saitama	2014	S	MT27	3	PRJEB18624	ERR1775250	[23], This study
BP504	Japan	Hyogo	2014	S	MT27	3	PRJEB18624	ERR1775251	[23], This study
BP511	Japan	Nagasaki	2015	S	MT96	3	PRJDB7578	DRR413409	This study
BP512	Japan	Mie	2015	S	MT27	3	PRJDB7578	DRR413410	This study
BP531	Japan	Miyazaki	2015	S	MT27	3	PRJDB7578	DRR413411	This study
BP533	Japan	Hyogo	2015	S	MT27	3	PRJDB7578	DRR413412	This study
BP534	Japan	Fukuoka	2015	S	MT27	3	PRJDB7578	DRR413413	This study
BP536	Japan	Tokushima	2015	S	MT27	3	PRJDB7578	DRR413415	This study
BP542	Japan	Hokkaido	2016	S	MT27	3	PRJDB7578	DRR165187	This study
BP543	Japan	Mie	2016	S	MT27	3	PRJDB7578	DRR413417	This study
BP545	Japan	Nagano	2016	S	MT27	3	PRJDB7578	DRR165188	This study
BP556	Japan	Tokyo	2016	S	MT27	3	PRJDB7578	DRR165190	This study
BP557	Japan	Nagano	2016	S	MT27	3	PRJDB7578	DRR300264	This study
BP562	Japan	Tokyo	2016	S	MT27	3	PRJDB7578	DRR413420	This study
BP572	Japan	Tottori	2016	S	MT27	3	PRJDB7578	DRR413421	This study
BP573	Japan	Nagano	2016	S	MT27	3	PRJDB7578	DRR300275	This study
BP577	Japan	Chiba	2017	S	MT27	3	PRJDB7578	DRR165194	This study
BP585	Japan	Yamanashi	2017	S	MT27	3	PRJDB7578	DRR413422	This study
BP589	Japan	Niigata	2018	S	MT27	3	PRJDB7578	DRR300280	This study
BP590	Japan	Kanagawa	2018	S	MT25	3	PRJDB7578	DRR413423	This study
BP591	Japan	Tokyo	2018	S	MT27	3	PRJDB7578	DRR413424	This study
BP599	Japan	Kanagawa	2018	S	MT25	3	PRJDB7578	DRR413425	This study
B14098	China	Hebei	2014	S	Unknown	3	PRJNA511901	SRR8372546	[14]
B15262	China	Beijing	2015	S	Unknown	3	PRJNA511901	SRR8372561	[14]
B15359	China	Beijing	2015	S	Unknown	3	PRJNA511901	SRR8372372	[14]
B15400	China	Hebei	2015	S	Unknown	3	PRJNA511901	SRR8372400	[14]
B16434	China	Jiangxi	2016	S	Unknown	3	PRJNA511901	SRR8372305	[14]
B16447	China	Beijing	2016	S	Unknown	3	PRJNA511901	SRR8372316	[14]
B16448	China	Jiangxi	2016	S	Unknown	3	PRJNA511901	SRR8372317	[14]
B16476	China	Tianjin	2016	S	Unknown	3	PRJNA511901	SRR8372324	[14]
B17010	China	Jiangsu	2017	S	MT27	3	PRJNA770762	SRR16303916	[22]
B18042	China	Chongqing	2018	S	MT27	3	PRJNA770762	SRR16303935	[22]
B18053	China	Beijing	2018	S	MT28	3	PRJNA770762	SRR16303945	[22]
B18060	China	Beijing	2018	S	MT27	3	PRJNA770762	SRR16303944	[22]
B18071	China	Beijing	2018	S	MT27	3	PRJNA770762	SRR16303942	[22]
B180987	China	Beijing	2018	S	Unknown	3	PRJNA511901	SRR8372600	[14]
B181018	China	Hebei	2018	S	Unknown	3	PRJNA511901	SRR8372577	[14]
B181030	China	Hebei	2018	S	Unknown	3	PRJNA511901	SRR8372482	[14]
B181038	China	Beijing	2018	S	Unknown	3	PRJNA511901	SRR8372438	[14]
L14149	China	Shannxi	2014	S	MT27	3	PRJNA489102	SRR8661725	[13]
L14260	China	Shannxi	2014	S	MT341	3	PRJNA489102	SRR8661729	[13]
S15002	China	Shenzhen	2015	S	Unknown	3	PRJNA511901	SRR8372473	[14]
S15003	China	Shenzhen	2015	S	Unknown	3	PRJNA511901	SRR8372474	[14]
S15013	China	Shenzhen	2015	S	Unknown	3	PRJNA511901	SRR8372585	[14]
S15021	China	Shenzhen	2015	S	Unknown	3	PRJNA511901	SRR8372581	[14]
S16050	China	Shenzhen	2016	S	Unknown	3	PRJNA511901	SRR8372422	[14]
S16052	China	Shenzhen	2016	S	Unknown	3	PRJNA511901	SRR8372535	[14]
S16055	China	Shenzhen	2016	S	Unknown	3	PRJNA511901	SRR8372540	[14]
S16057	China	Shenzhen	2016	S	Unknown	3	PRJNA511901	SRR8372538	[14]
S16061	China	Shenzhen	2016	S	Unknown	3	PRJNA511901	SRR8372383	[14]
S16070	China	Shenzhen	2016	S	Unknown	3	PRJNA511901	SRR8372386	[14]
*R; resistant, S; susceptible

## Sheet: S3 Table
S3 Table. 748 single-nucleotide polymorphisms identified among Japanese and Chinese isolates of B. pertussis.
Isolate ID	No. of SNP differences	Position according to the positive strand on the genomic sequence of Bordetella pertussis BP616, NZ_AP024746.1
		1744	3413	6727	10772	16100	19411	40482	47710	52996	60529	67382	67828	84615	87034	90046	93457	98682	111606	119170	120599	123680	126415	130944	134981	148149	168062	170662	174496	178334	181445	184965	189031	202847	204850	206031	216950	233774	235564	236485	237999	238846	246206	248146	249727	258045	262600	270173	278352
BP616 (Reference)	-	A	G	T	G	C	G	G	G	C	C	C	A	G	G	G	A	A	G	C	G	C	A	A	A	C	G	T	G	G	G	T	G	C	C	C	A	G	A	T	C	A	G	G	C	C	C	G	G
BP625	11	A	G	T	G	C	G	G	G	C	C	C	A	G	G	G	A	A	G	C	G	C	A	A	A	C	G	T	G	G	G	T	G	C	C	C	A	G	A	T	C	A	G	G	C	C	C	G	G
BP486	79	A	G	T	G	C	G	G	G	C	C	C	A	G	A	G	A	G	G	C	G	C	A	A	A	C	G	T	G	G	G	T	G	C	C	C	A	G	A	T	T	A	G	G	C	C	C	G	G
BP490	79	A	G	T	G	C	G	G	G	C	C	C	A	G	A	G	A	G	G	C	G	C	A	A	A	C	G	T	G	G	G	T	G	C	C	C	A	G	A	T	T	A	G	G	C	C	C	G	G
BP502	77	A	G	T	G	C	G	G	G	C	C	C	A	G	A	G	A	G	G	C	G	C	A	A	A	C	G	T	G	G	G	T	G	C	C	C	A	G	A	T	T	A	G	G	C	C	C	G	G
BP504	80	A	G	T	G	C	G	G	G	C	C	C	A	G	A	G	A	G	G	C	G	C	A	A	A	C	G	T	G	G	G	T	G	C	C	C	A	G	A	T	T	A	G	G	C	C	C	G	G
BP509	62	A	G	T	G	C	G	A	A	C	C	C	A	G	G	G	A	A	G	C	G	C	A	A	A	C	G	T	G	G	G	T	G	C	C	C	A	G	A	T	C	A	G	G	C	C	C	G	G
BP510	114	A	G	T	G	C	G	G	G	T	C	C	A	G	G	G	G	G	G	C	G	C	A	A	A	C	G	T	G	G	G	C	G	C	T	T	A	G	G	T	C	A	G	G	C	C	C	G	G
BP511	80	A	G	T	G	C	G	G	G	C	C	C	A	G	A	G	A	G	G	C	G	C	A	A	A	C	G	T	G	G	G	T	G	C	C	C	A	G	A	T	T	A	G	G	C	C	C	G	G
BP512	84	A	G	T	G	C	G	G	G	C	C	C	A	G	A	G	A	G	G	C	G	C	A	A	A	C	G	T	G	G	G	T	G	C	C	C	A	G	A	T	T	A	G	G	C	C	C	G	G
BP531	84	A	G	T	G	C	G	G	G	C	C	C	A	G	A	G	A	G	G	C	G	C	A	A	A	C	G	T	G	G	G	T	G	C	C	C	A	G	A	T	T	A	G	G	C	C	C	G	G
BP533	82	A	G	T	G	C	G	G	G	C	C	C	A	G	A	G	A	G	G	C	G	C	A	A	A	C	G	T	G	G	G	T	G	C	C	C	A	G	A	T	T	A	G	G	C	C	C	G	G
BP534	81	A	G	T	G	C	G	G	G	C	C	C	A	G	A	G	A	G	G	C	G	C	A	A	A	C	G	T	G	G	G	T	G	C	C	C	A	G	A	T	T	A	G	G	C	C	C	G	G
BP535	105	A	G	T	G	C	G	G	G	C	C	C	A	G	G	G	G	G	G	C	G	C	A	A	A	C	G	T	G	A	G	C	G	C	C	T	A	G	G	T	C	A	G	G	C	C	C	G	G
BP536	80	A	G	T	G	C	G	G	G	C	C	C	A	G	A	G	A	G	G	C	G	C	A	A	A	C	G	T	G	G	G	T	G	C	C	C	A	G	A	T	T	A	G	G	C	C	C	G	G
BP537	59	A	G	T	G	C	G	A	G	C	C	C	A	G	G	G	A	A	G	C	G	C	A	A	A	C	G	T	G	G	G	T	G	C	C	C	A	G	A	T	C	A	G	G	T	C	C	G	G
BP542	82	A	G	T	G	C	G	G	G	C	C	C	A	G	A	G	A	G	G	C	G	C	A	A	A	C	G	T	G	G	G	T	G	C	C	C	A	G	A	T	T	A	G	G	C	C	C	G	G
BP543	73	A	G	T	G	C	G	G	G	C	C	C	A	G	A	G	A	G	G	C	G	C	A	A	A	C	G	T	G	G	G	T	G	C	C	C	A	G	A	T	T	A	G	G	C	C	C	G	G
BP544	62	A	G	T	G	C	G	A	G	C	C	C	A	G	G	G	A	A	A	C	G	C	A	A	A	C	G	T	G	G	G	T	G	C	C	C	A	G	A	T	C	A	G	G	C	C	T	A	G
BP545	88	A	G	T	G	C	G	G	G	C	C	C	A	G	A	G	A	G	G	C	G	C	A	A	A	C	G	T	G	G	G	T	G	C	C	C	A	G	A	T	T	A	G	G	C	C	C	G	G
BP550	116	A	G	T	G	C	G	G	G	T	C	C	A	G	G	G	G	G	G	C	G	C	A	A	A	C	G	T	G	G	G	C	G	C	T	T	A	G	G	T	C	A	G	G	C	C	C	G	G
BP556	82	A	G	T	G	C	G	G	G	C	C	C	A	G	A	G	A	G	G	C	G	C	A	A	A	C	G	T	G	G	G	T	G	C	C	C	A	G	A	T	T	A	G	G	C	C	C	G	G
BP557	88	A	G	T	G	C	G	G	G	C	C	C	A	G	A	G	A	G	G	C	G	C	A	A	A	C	G	T	G	G	G	T	G	C	C	C	A	G	A	T	T	A	G	G	C	C	C	G	G
BP562	84	A	G	T	G	C	G	G	G	C	C	C	A	G	A	G	A	G	G	C	G	C	A	A	A	C	G	T	G	G	G	T	G	C	C	C	A	G	A	T	T	A	G	G	C	C	C	G	G
BP572	73	A	G	T	G	C	G	G	G	C	C	C	A	T	A	G	A	G	G	C	G	C	A	A	A	C	G	T	G	G	G	T	G	C	C	C	A	G	A	T	T	A	G	G	C	C	C	G	G
BP573	89	A	G	T	G	C	G	G	G	C	C	C	A	G	A	G	A	G	G	C	G	C	A	A	A	C	G	T	G	G	G	T	G	C	C	C	A	G	A	T	T	A	G	G	C	C	C	G	G
BP577	82	A	G	T	G	C	G	G	G	C	C	C	A	G	A	G	A	G	G	C	G	C	A	A	A	C	G	T	G	G	G	T	G	C	C	C	A	G	A	T	T	A	G	G	C	C	C	G	G
BP585	84	A	G	T	G	C	G	G	G	C	C	C	A	G	A	G	A	G	G	C	G	C	A	A	A	C	G	T	G	G	G	T	G	C	C	C	A	G	A	T	T	A	G	G	C	C	C	G	G
BP589	86	A	G	T	G	C	G	G	G	C	C	C	A	G	A	G	A	G	G	C	G	C	A	A	A	C	G	T	G	G	G	T	G	C	C	C	A	G	A	T	T	A	G	G	C	C	C	G	G
BP590	82	A	G	T	G	C	G	G	G	C	C	C	A	G	A	G	A	G	G	C	G	C	A	A	A	C	G	T	G	G	G	T	G	C	C	C	A	G	A	T	T	A	G	G	C	T	C	G	G
BP591	84	A	G	T	G	C	G	G	G	C	C	C	A	G	A	G	A	G	G	T	G	C	A	A	A	C	G	T	G	G	G	T	G	C	C	C	A	G	A	T	T	A	G	G	C	C	C	G	G
BP599	80	A	G	T	G	C	G	G	G	C	C	C	A	G	A	G	A	G	G	C	G	C	A	A	A	C	G	T	A	G	G	T	G	C	C	C	A	G	A	T	T	A	G	G	C	C	C	G	G
B14081	7	A	G	C	G	C	G	G	G	C	C	C	A	G	G	G	A	A	G	C	G	C	A	A	A	C	G	T	G	G	G	T	G	C	C	C	A	G	A	T	C	A	G	G	C	C	C	G	G
B14085	45	A	G	T	G	C	G	G	G	C	C	C	A	G	G	G	A	A	G	C	G	C	A	A	G	C	G	T	G	G	G	T	G	C	C	C	A	G	A	T	C	A	G	G	C	C	C	G	G
B14086	32	A	G	T	G	C	G	G	G	C	C	C	A	G	G	G	A	A	G	C	G	C	A	A	A	C	G	T	G	G	G	T	G	C	C	C	A	G	A	T	C	A	G	G	C	C	C	G	G
B14098	80	A	G	T	G	C	G	G	G	C	C	C	A	G	A	G	A	G	G	C	G	C	A	A	A	C	G	T	A	G	G	T	G	C	C	C	A	G	A	T	T	A	G	G	C	C	C	G	G
B14099	60	G	G	T	G	C	G	A	G	C	C	C	A	G	G	G	A	A	G	C	G	C	A	A	A	C	G	T	G	G	G	T	G	C	C	C	A	G	A	T	C	A	G	G	C	C	T	G	G
B14135	77	A	G	T	G	C	G	G	G	C	C	C	A	G	A	G	A	G	G	C	G	C	A	A	A	C	G	T	G	G	G	T	G	C	C	C	A	G	A	T	T	A	G	G	C	C	C	G	G
B15141	11	A	G	T	G	C	G	G	G	C	C	C	A	G	G	G	A	A	G	C	G	C	A	A	A	C	G	T	G	G	G	T	G	C	C	C	A	G	A	T	C	A	G	G	C	C	C	G	G
B15260	8	A	G	T	G	C	G	G	G	C	C	C	A	G	G	G	A	A	G	C	G	C	A	A	A	C	G	T	G	G	G	T	G	C	C	C	A	G	A	T	C	A	G	G	C	C	C	G	G
B15262	80	A	G	T	G	C	G	G	G	C	C	C	A	G	A	G	A	G	G	C	G	C	A	A	A	C	G	T	G	G	G	T	G	C	C	C	A	G	A	T	T	A	G	G	C	C	C	G	G
B15264	43	A	G	T	G	C	G	G	G	C	C	C	A	G	G	G	A	A	G	C	G	C	A	A	A	C	G	T	G	G	G	T	G	C	C	C	A	A	A	T	C	A	G	G	C	C	C	G	G
B15359	84	A	G	T	G	C	G	G	G	C	C	C	A	G	A	G	A	G	G	C	G	C	A	A	A	C	G	T	G	G	G	T	G	C	C	C	A	G	A	T	T	A	G	G	C	C	C	G	G
B15400	76	A	G	T	G	C	G	G	G	C	C	C	A	G	A	A	A	G	G	C	G	C	A	A	A	C	G	T	G	G	G	T	G	C	C	C	A	G	A	T	T	A	G	G	C	C	C	G	G
B15568	42	A	G	T	G	C	G	G	G	C	C	C	A	G	G	G	A	A	G	C	G	C	A	A	A	C	G	T	G	G	G	T	G	C	C	C	A	G	A	T	C	A	G	G	C	C	C	G	G
B15570	63	G	G	T	G	C	G	A	G	C	C	C	A	G	G	G	A	A	G	C	G	C	A	A	A	C	G	T	G	G	G	T	G	C	C	C	A	G	A	T	C	A	G	G	C	C	T	G	G
B16424	10	A	G	T	G	C	G	G	G	C	C	C	A	G	G	G	A	A	G	C	G	C	A	A	A	C	G	T	G	G	G	T	G	C	C	C	A	G	A	T	C	A	G	G	C	C	C	G	G
B16430	10	A	G	T	G	C	G	G	G	C	C	C	A	G	G	G	A	A	G	C	G	C	A	A	A	C	G	T	G	G	G	T	G	C	C	C	A	G	A	T	C	A	G	G	C	C	C	G	G
B16434	80	A	G	T	G	T	G	G	G	C	C	C	A	G	A	G	A	G	G	C	G	C	A	A	A	C	G	T	G	G	G	T	G	C	C	C	A	G	A	T	T	A	G	G	C	C	C	G	G
B16447	84	A	G	T	G	C	G	G	G	C	C	C	A	G	A	G	A	G	G	C	G	C	A	A	A	A	G	T	A	G	G	T	G	C	C	C	A	G	A	T	T	A	G	G	C	C	C	G	G
B16448	80	A	G	T	G	C	G	G	G	C	C	C	A	G	A	G	A	G	G	C	G	C	A	A	A	C	G	T	G	G	G	T	G	C	C	C	A	G	A	T	T	A	G	G	C	C	C	G	G
B16471	46	A	G	T	G	C	G	G	G	C	C	C	A	G	G	G	A	A	G	C	G	C	A	A	A	C	G	T	G	G	G	T	G	C	C	C	A	G	A	T	C	A	G	G	C	C	C	G	G
B16476	77	A	G	T	G	C	G	G	G	C	C	C	A	G	A	G	A	G	G	C	G	C	A	A	A	C	G	T	G	G	G	T	G	C	C	C	A	G	A	T	T	G	G	G	C	C	C	G	G
B16477	9	A	G	T	G	C	G	G	G	C	C	C	A	G	G	G	A	A	G	C	G	C	A	A	A	C	G	T	G	G	A	T	G	C	C	C	A	G	A	T	C	A	G	G	C	C	C	G	G
B16479	37	A	G	T	G	C	G	G	G	C	C	C	A	G	G	G	A	A	G	C	G	C	A	A	A	C	G	T	G	G	G	T	G	C	C	C	C	G	A	T	C	A	G	G	C	C	C	G	G
B16480	11	A	G	T	G	C	G	G	G	C	C	C	A	G	G	G	A	A	G	C	G	C	A	A	A	C	G	T	G	G	G	T	G	C	C	C	A	G	A	T	C	A	G	G	C	C	C	G	G
B16485	8	A	G	T	G	C	G	G	G	C	C	C	A	G	G	G	A	A	G	C	G	C	A	A	A	C	G	T	G	G	G	T	G	C	C	C	A	G	A	T	C	A	G	G	C	C	C	G	G
B17005	81	A	A	T	G	C	G	G	G	C	C	C	A	G	A	G	A	G	G	C	G	C	A	A	A	C	G	T	G	G	G	T	G	C	C	C	A	G	A	T	T	G	G	G	C	C	C	G	G
B17010	78	A	G	T	G	C	G	G	G	C	C	C	A	G	A	G	A	G	G	C	G	C	A	A	A	C	G	T	A	G	G	T	G	C	C	C	A	G	A	T	T	A	G	G	C	C	C	G	G
B18002	52	A	G	T	G	C	G	A	G	C	C	C	A	G	G	G	A	A	G	C	G	C	A	A	A	C	G	T	G	G	G	T	G	C	C	C	A	G	A	T	C	A	G	G	C	C	T	A	G
B18007	14	A	G	T	G	C	G	G	G	C	C	C	A	G	G	G	A	A	G	C	G	C	A	A	A	C	G	T	G	G	G	T	G	C	C	C	A	G	A	T	C	A	G	G	C	C	C	G	G
B18017	33	A	G	T	G	C	G	G	G	C	C	C	A	G	G	G	A	A	G	C	A	C	A	A	A	C	G	T	G	G	G	T	G	C	C	C	A	G	A	T	C	A	G	G	C	C	C	G	G
B18022	10	A	G	T	G	C	G	G	G	C	C	C	A	G	G	G	A	A	G	C	G	C	A	A	A	C	G	T	G	G	G	T	G	C	C	C	A	G	A	T	C	A	G	G	C	C	C	G	G
B18022_S	81	A	G	T	G	C	G	G	G	C	C	C	A	G	A	G	A	G	G	C	G	C	A	A	A	C	G	T	G	G	G	T	G	C	C	C	A	G	A	T	T	A	G	G	C	C	C	G	G
B18027	10	A	G	T	G	C	G	G	G	C	C	C	A	G	G	G	A	A	G	C	G	C	A	A	A	C	G	T	G	G	G	T	G	C	C	C	A	G	A	T	C	A	G	G	C	C	C	G	G
B18042	80	A	G	T	G	C	G	G	G	C	C	C	A	G	A	G	A	G	G	C	G	C	A	A	A	C	G	T	A	G	G	T	G	C	C	C	A	G	A	T	T	A	G	G	C	C	C	G	G
B18049	42	A	G	T	G	C	G	G	G	C	C	C	A	G	G	G	A	A	G	C	G	C	A	A	A	C	G	T	G	G	G	T	G	C	C	C	A	G	A	T	C	A	G	G	C	C	C	G	G
B18053	82	A	G	T	G	C	G	G	G	C	C	C	A	G	A	G	A	G	G	C	G	C	A	A	A	C	G	T	G	G	G	T	G	C	C	C	A	G	A	T	T	A	G	G	C	C	C	G	G
B18060	83	A	G	T	G	C	G	G	G	C	C	C	A	G	A	G	A	G	G	C	G	C	G	A	A	C	G	T	A	G	G	T	G	C	C	C	A	G	A	T	T	A	G	G	C	C	C	G	G
B18071	76	A	G	T	G	C	G	G	G	C	C	C	A	G	A	G	A	G	G	C	G	C	A	A	A	C	G	T	G	G	G	T	G	C	C	C	A	G	A	T	T	A	G	G	C	C	C	G	G
B180951	8	A	G	T	G	C	G	G	G	C	C	C	A	G	G	G	A	A	G	C	G	C	A	A	A	C	G	T	G	G	G	T	G	C	C	C	A	G	A	T	C	A	G	G	C	C	C	G	G
B180980	7	A	G	T	G	C	G	G	G	C	C	C	A	G	G	G	A	A	G	C	G	C	A	A	A	C	G	T	G	G	G	T	G	C	C	C	A	G	A	T	C	A	G	G	C	C	C	G	G
B180987	85	A	G	T	G	C	G	G	G	C	C	C	A	G	A	G	A	G	G	C	G	C	A	A	A	C	G	T	A	G	G	T	G	C	C	C	A	G	A	T	T	A	G	G	C	C	C	G	G
B180993	11	A	G	T	G	C	G	G	G	C	C	C	A	G	G	G	A	A	G	C	G	C	A	A	A	C	G	T	G	G	G	T	G	C	C	C	A	G	A	T	C	A	G	G	C	C	C	G	G
B180995	17	A	G	T	G	C	G	G	G	C	C	C	A	G	G	G	A	A	G	C	G	C	A	A	A	C	G	T	G	G	G	T	G	C	C	C	A	G	A	T	C	A	G	G	C	C	C	G	G
B181018	87	A	G	T	G	C	G	G	G	C	C	C	A	G	A	G	A	G	G	C	G	C	A	A	A	C	G	T	A	G	G	T	G	C	C	C	A	G	A	T	T	A	G	G	C	C	C	G	A
B181030	85	A	G	T	G	C	G	G	G	C	C	C	A	G	A	G	A	G	G	C	G	C	A	A	A	C	G	T	A	G	G	T	G	C	C	C	A	G	A	T	T	A	G	A	C	C	C	G	G
B181038	90	A	G	T	G	C	G	G	G	C	C	C	A	G	A	G	A	G	G	C	G	C	A	A	A	C	A	T	G	G	G	T	G	C	C	C	A	G	A	T	T	A	G	G	C	C	C	G	G
J14008	32	A	G	T	G	C	G	G	G	C	C	C	A	G	G	G	A	A	G	C	G	C	A	A	A	C	G	T	G	G	G	T	G	C	C	C	A	G	A	T	C	A	G	G	C	C	C	G	G
J15017	64	G	G	T	G	C	G	A	G	C	C	C	A	G	G	G	A	A	G	C	G	C	A	A	A	C	G	T	G	G	G	T	G	C	C	C	A	G	A	T	C	A	G	G	C	C	T	G	G
J17001	12	A	G	T	G	C	G	G	G	C	C	C	A	G	G	G	A	A	G	C	G	C	A	A	A	C	G	T	G	G	G	T	G	C	C	C	A	G	A	T	C	A	G	G	C	C	C	G	G
J17002	32	A	G	T	G	C	G	G	G	C	C	C	G	G	G	G	A	A	G	C	G	C	A	A	A	C	G	T	G	G	G	T	G	C	C	C	A	G	A	T	C	A	G	G	C	C	C	G	G
J17003	8	A	G	T	G	C	G	G	G	C	C	C	A	G	G	G	A	A	G	C	G	C	A	A	A	C	G	T	G	G	G	T	G	C	C	C	A	G	A	T	C	A	G	G	C	C	C	G	G
J17004	46	A	G	T	G	C	G	G	G	C	C	C	A	G	G	G	A	A	G	C	G	C	A	A	A	C	G	T	G	G	G	T	G	C	C	C	A	G	A	T	C	A	G	G	C	C	C	G	G
J17005	8	A	G	T	G	C	G	G	G	C	C	C	A	G	G	G	A	A	G	C	G	C	A	A	A	C	G	T	G	G	G	T	G	C	C	C	A	G	A	T	C	A	G	G	C	C	C	G	G
J17006	43	A	G	T	G	C	G	G	G	C	C	C	A	G	G	G	A	A	G	C	G	C	A	A	A	C	G	C	G	G	G	T	G	C	C	C	A	G	A	T	C	A	G	G	C	C	C	G	G
J17008	11	A	G	T	G	C	G	G	G	C	C	C	A	G	G	G	A	A	G	C	G	C	A	A	A	C	G	T	G	G	G	T	G	C	C	C	A	G	A	T	C	A	G	G	C	C	C	G	G
J18003	9	A	G	T	G	C	G	G	G	C	C	C	A	G	G	G	A	A	G	C	G	C	A	A	A	C	G	T	G	G	G	T	G	C	C	C	A	G	A	T	C	A	G	G	C	C	C	G	G
L14018	32	A	G	T	G	C	G	G	G	C	C	C	A	G	G	G	A	A	G	C	G	C	A	A	A	C	G	T	G	G	G	T	G	C	C	C	A	G	A	T	C	A	G	G	C	C	C	G	G
L14050	8	A	G	T	G	C	G	G	G	C	C	C	A	G	G	G	A	A	G	C	G	C	A	A	A	C	G	T	G	G	G	T	G	C	C	C	A	G	A	T	C	A	G	G	C	C	C	G	G
L14149	81	A	G	T	G	C	G	G	G	C	C	C	A	G	A	G	A	G	G	C	G	C	A	A	A	C	G	T	G	G	G	T	G	C	C	C	A	G	A	T	T	A	G	G	C	C	C	G	G
L14233	43	A	G	T	G	C	G	G	G	C	C	C	A	G	G	G	A	A	G	C	G	C	A	A	A	C	G	T	G	G	G	T	G	C	C	C	A	G	A	T	C	A	G	G	C	C	C	G	G
L14238	27	A	G	T	G	C	G	G	G	C	C	C	A	G	G	G	A	A	G	C	G	C	A	A	A	C	G	T	G	G	G	T	G	C	C	C	A	G	A	T	C	A	G	G	C	C	C	G	G
L14260	79	A	G	T	G	C	G	G	G	C	T	C	A	G	A	G	A	G	G	C	G	C	A	A	A	C	G	T	G	G	G	T	A	C	C	C	A	G	A	T	T	A	G	G	C	C	C	G	G
L14298	10	A	G	T	G	C	G	G	G	C	C	C	A	G	G	G	A	A	G	C	G	C	A	A	A	C	G	T	G	G	G	T	G	C	C	C	A	G	A	T	C	A	G	G	C	C	C	G	G
L14404	13	A	G	T	G	C	G	G	G	C	C	C	A	G	G	G	A	A	G	C	G	C	A	A	A	C	G	T	G	G	G	T	G	C	C	C	A	G	A	T	C	A	G	G	C	C	C	G	G
L15022	9	A	G	T	G	C	G	G	G	C	C	C	A	G	G	G	A	A	G	C	G	C	A	A	A	C	G	T	G	G	G	T	G	C	C	C	A	G	A	T	C	A	G	G	C	C	C	G	G
L15101	8	A	G	T	G	C	G	G	G	C	C	C	A	G	G	G	A	A	G	C	G	C	A	A	A	C	G	T	G	G	G	T	G	C	C	C	A	G	A	T	C	A	G	G	C	C	C	G	G
L15108	40	A	G	T	G	C	G	G	G	C	C	C	A	G	G	G	A	A	G	C	G	C	A	A	A	C	G	T	G	G	G	T	G	C	C	C	A	G	A	T	C	A	G	G	C	C	C	G	G
L15141	29	A	G	T	G	C	G	G	G	C	C	C	A	G	G	G	A	A	G	C	G	C	A	A	A	C	G	T	G	G	G	T	G	C	C	C	A	G	A	T	C	A	G	G	C	C	C	G	G
L15249	42	A	G	T	G	C	G	G	G	C	C	C	A	G	G	G	A	A	G	C	G	C	A	A	A	C	G	T	G	G	G	T	G	C	C	C	A	G	A	T	C	A	G	G	C	C	C	G	G
S15002	80	A	G	T	A	C	G	G	G	C	C	C	A	G	A	G	A	G	G	C	G	T	A	A	A	C	G	T	G	G	G	T	G	C	C	C	A	G	A	T	T	A	G	G	C	C	C	G	G
S15003	83	A	G	T	G	C	G	G	G	C	C	C	A	G	A	G	A	G	G	C	G	C	A	A	A	C	G	T	G	G	G	T	G	C	C	C	A	G	A	T	T	A	G	G	C	C	C	G	G
S15007	75	A	G	T	G	C	G	G	G	C	C	T	A	G	G	G	A	G	G	C	G	C	A	A	A	C	G	T	G	G	G	T	G	C	C	C	A	G	A	C	C	A	G	G	C	C	C	G	G
S15013	80	A	G	T	G	C	G	G	G	C	C	C	A	G	A	G	A	G	G	C	G	C	A	A	A	C	G	T	G	G	G	T	G	C	C	C	A	G	A	T	T	A	G	G	C	C	C	G	G
S15020	11	A	G	T	G	C	G	G	G	C	C	C	A	G	G	G	A	A	G	C	G	C	A	A	A	C	G	T	G	G	G	T	G	C	C	C	A	G	A	T	C	A	G	G	C	C	C	G	G
S15021	79	A	G	T	G	C	G	G	G	C	C	C	A	G	A	G	A	G	G	C	G	C	A	A	A	C	G	T	G	G	G	T	G	C	C	C	A	G	A	T	T	A	G	G	C	C	C	G	G
S16043	12	A	G	C	G	C	A	G	G	C	C	C	A	G	G	G	A	A	G	C	G	C	A	A	A	C	G	T	G	G	G	T	G	C	C	C	A	G	A	T	C	A	A	G	C	C	C	G	G
S16050	79	A	G	T	G	C	G	G	G	C	C	C	A	G	A	G	A	G	G	C	G	C	A	G	A	C	G	T	A	G	G	T	G	C	C	C	A	G	A	T	T	A	G	G	C	C	C	G	G
S16052	78	A	G	T	G	C	G	G	G	C	C	C	A	G	A	G	A	G	G	C	G	C	A	A	A	C	G	T	G	G	G	T	G	T	C	C	A	G	A	T	T	A	G	G	C	C	C	G	G
S16055	83	A	G	T	G	C	G	G	G	C	C	C	A	G	A	G	A	G	G	C	G	C	A	A	A	C	G	T	G	G	G	T	G	C	C	C	A	G	A	T	T	A	G	G	C	C	C	G	G
S16057	78	A	G	T	G	C	G	G	G	C	C	C	A	G	A	G	A	G	G	C	G	C	A	A	A	C	G	T	G	G	G	T	G	C	C	C	A	G	A	T	T	A	G	G	C	C	C	G	G
S16061	86	A	G	T	G	C	G	G	G	C	C	C	A	G	A	G	A	G	G	C	G	C	A	A	A	C	G	T	G	G	G	T	G	C	C	C	A	G	A	T	T	A	G	G	C	C	C	G	G
S16066	29	A	G	T	G	C	G	G	G	C	C	C	A	G	G	G	A	A	G	C	G	C	A	A	A	C	G	T	G	G	G	T	G	C	C	C	A	G	A	T	C	A	G	G	C	C	C	G	G
S16067	41	A	G	T	G	C	G	G	G	C	C	C	A	G	G	G	A	A	G	C	G	C	A	A	A	C	G	T	G	G	G	T	G	C	C	C	A	G	A	T	C	A	G	G	C	C	C	G	G
S16070	76	A	G	T	G	C	G	G	G	C	C	C	A	G	A	G	A	G	G	C	G	C	A	A	A	C	G	T	G	G	G	T	G	C	C	C	A	G	A	T	T	A	G	G	C	C	C	G	G
	SNP, single-nucleotide polymorphism; A, adenine; G, guanine; T, thymine; and C, cytosine.
[truncated: 700 more columns]

## Sheet: S4 Table
S4 Table. Primer sets used for comparing genomic structures.
Primer set	Primer sequence (5' to 3')		Nucleotide position on the genome sequence		Expected length of PCR products (reference sequence)	Purpose
			BP616 (NZ_AP024746.1)	BP625 (NZ_AP026936.1)
P1	Fw:	gggcaggaatccgatttcca	726,627–726,645	725,553–725,572	1,400 bp (BP616)	Confirming the connection between collinear Block 1 and Block 2 on the BP616 genome
	Rv:	cgtactgcgcccactgatat	728,007–728,026	3,838,721–3,838,740
P2	Fw:	cgaactggcattctcggtca	3,637,259–3,637,278	948,137–948,156	2,711 bp (BP616)	Confirming the connection between collinear Block 4 and Block 5 on the BP616 genome
	Rv:	atgcaaaagatcaccggcag	3,639,950–3,639,969	924, 592–924,611
P3	Fw:	cttgaaacggaatcggacgc	3,639,999–3,640,018	924,543–924,562	2,422 bp (BP625)	Confirming the connection between transposed Block 4 and inverted Block 5 on the BP625 genome
	Rv:	agaccctgctggaaaacgg	3,616,040–3,616,058	926,918–926,936
P4	Fw:	ggacaggtagtaatcgcggg	727,970–727,989	3,838,758–3,838,777	2,372 bp (BP625)	Confirming the connection between inverted Block 2 and Block 6 on the BP625 genome
	Rv:	ttcttccttgcgatgccagt	3,838,949–3,838,968	3,841,110–3,841,129

## Sheet: S5 Table
S5 Table. Pairwise single-nucleotide polymorphism differences in Japanese and Chinese isolates of B. pertussis.
																													x	x	x	x	x	x	x	x	x
ID	BP625	B14081	B180980	B15260	B16485	B180951	J17003	J17005	L14050	L15101	B16477	J18003	L15022	B16424	B16430	B18022	B18027	L14298	B15141	B16480	B180993	J17008	S15020	J17001	S16043	L14404	B18007	B180995	L14238	L15141	S16066	B14086	J14008	J17002	L14018	B18017	B16479	L15108	S16067	B15568	B18049	L15249	B15264	J17006	L14233	B14085	B16471	J17004	B18002
BP616 (Reference sequence)	11	7	7	8	8	8	8	8	8	8	9	9	9	10	10	10	10	10	11	11	11	11	11	12	12	13	14	17	27	29	29	32	32	32	32	33	37	40	41	42	42	42	43	43	43	45	46	46	52
BP625		6	6	7	7	7	7	7	7	7	8	8	6	9	9	9	9	9	8	10	10	10	10	7	11	12	13	16	22	24	24	27	27	27	27	28	32	35	36	37	37	37	38	38	38	40	41	41	47
B14081			2	3	3	3	3	3	3	3	4	4	4	5	5	5	5	5	6	6	6	8	6	7	5	8	9	12	22	24	24	27	27	27	27	28	32	35	36	37	37	37	38	38	38	40	41	41	47
B180980				3	3	3	3	3	3	3	4	4	4	5	5	5	5	5	6	6	6	8	6	7	7	8	9	12	22	24	24	27	27	27	27	28	32	35	36	37	37	37	38	38	38	40	41	41	47
B15260					4	4	4	4	2	4	5	5	5	6	6	6	6	6	7	7	7	9	7	6	8	9	10	13	23	25	25	28	28	28	28	29	33	36	37	38	38	38	39	39	39	41	42	42	48
B16485						4	4	4	4	4	5	5	5	6	6	6	6	6	7	7	7	9	7	8	8	9	10	13	23	25	25	28	28	28	28	29	33	36	37	38	38	38	39	39	39	41	42	42	48
B180951							4	4	4	4	5	5	5	6	6	6	6	6	7	7	7	9	7	8	8	9	10	13	23	25	25	28	28	28	28	29	33	36	37	38	38	38	39	39	39	41	42	42	48
J17003								0	4	4	5	5	5	6	6	6	6	6	7	7	7	9	7	8	8	9	10	13	23	25	25	28	28	28	28	29	33	36	37	38	38	38	39	39	39	41	42	42	48
J17005									4	4	5	5	5	6	6	6	6	6	7	7	7	9	7	8	8	9	10	13	23	25	25	28	28	28	28	29	33	36	37	38	38	38	39	39	39	41	42	42	48
L14050										4	5	5	5	6	6	6	6	6	7	7	7	9	7	6	8	9	10	13	23	25	25	28	28	28	28	29	33	36	37	38	38	38	39	39	39	41	42	42	48
L15101											5	3	1	6	4	6	4	4	7	5	7	9	5	8	8	7	10	13	23	25	25	28	28	28	28	29	33	36	37	38	38	38	39	39	39	41	42	42	48
B16477												6	6	7	7	7	7	7	8	8	8	10	8	9	9	10	11	14	24	26	26	29	29	29	29	30	34	37	38	39	39	39	40	40	40	42	43	43	49
J18003													4	7	5	7	5	5	8	6	8	10	6	9	9	8	11	14	24	26	26	29	29	29	29	30	34	37	38	39	39	39	40	40	40	42	43	43	49
L15022														7	5	7	5	5	6	6	8	10	6	7	9	8	11	14	22	24	24	27	27	27	27	28	32	35	36	37	37	37	38	38	38	40	41	41	47
B16424															8	8	8	8	9	9	9	11	9	10	10	11	12	15	25	27	27	30	30	30	30	31	35	38	39	40	40	40	41	41	41	43	44	44	50
B16430																8	4	6	9	7	9	11	5	10	10	9	12	15	25	27	27	30	30	30	30	31	35	38	39	40	40	40	41	41	41	43	44	44	50
B18022																	8	8	9	9	9	11	9	10	10	11	10	15	25	27	27	30	30	28	28	29	35	38	39	40	40	40	41	41	41	43	44	42	50
B18027																		6	9	7	9	11	5	10	10	9	12	15	25	27	27	30	30	30	30	31	35	38	39	40	40	40	41	41	41	43	44	44	50
L14298																			9	7	9	11	7	10	10	9	12	15	25	27	27	30	30	30	30	31	35	38	39	40	40	40	41	41	41	43	44	44	50
B15141																				10	10	12	10	9	11	12	13	16	24	26	26	29	29	29	29	30	34	37	38	39	39	39	40	40	40	42	43	43	49
B16480																					10	12	8	11	11	10	13	16	26	28	28	31	31	31	31	32	36	39	40	41	41	41	42	42	42	44	45	45	51
B180993																						12	10	11	11	12	13	16	26	28	28	31	31	31	31	32	36	39	40	41	41	41	42	42	42	44	45	45	51
J17008																							12	11	13	14	15	18	26	28	28	31	31	31	31	32	36	39	40	41	41	41	42	42	42	44	45	45	51
S15020																								11	11	10	13	16	26	28	28	31	31	31	31	32	36	39	40	41	41	41	42	42	42	44	45	45	51
J17001																									12	13	14	17	23	25	25	28	28	28	28	29	33	36	37	38	38	38	39	39	39	41	42	42	48
S16043																										13	14	17	27	29	29	32	32	32	32	33	37	40	41	42	42	42	43	43	43	45	46	46	52
L14404																											15	18	28	30	30	33	33	33	33	34	38	41	42	43	43	43	44	44	44	46	47	47	53
B18007																												19	29	29	31	32	34	32	30	33	39	42	43	44	44	44	45	45	45	47	48	46	54
B180995																													32	34	34	37	37	37	37	38	42	45	46	47	47	47	48	48	48	50	51	51	57
L14238																														6	4	7	9	7	9	8	12	27	28	29	29	29	30	30	30	32	33	33	39
L15141																															6	9	11	11	9	12	16	29	30	31	31	31	32	32	32	34	35	35	41
S16066																																9	11	9	11	10	14	29	30	31	31	31	32	32	32	34	35	35	41
B14086																																	14	12	12	13	17	32	33	34	34	34	35	35	35	37	38	38	44
J14008																																		14	12	15	19	32	33	34	34	34	35	35	35	37	38	38	44
J17002																																			12	11	17	32	33	34	34	34	35	35	35	37	38	36	44
L14018																																				13	19	32	33	34	34	34	35	35	35	37	38	36	44
B18017																																					18	33	34	35	35	35	36	36	36	38	39	37	45
B16479																																						37	38	39	39	39	40	40	40	42	43	43	49
L15108																																							7	8	8	8	3	9	9	11	6	12	40
S16067																																								9	9	9	10	10	10	12	13	13	41
B15568																																									10	10	11	11	7	13	14	14	42
B18049																																										10	11	11	11	13	14	14	42
L15249																																											11	9	11	13	14	12	42
B15264																																												12	12	14	9	15	43
J17006																																													12	14	15	11	43
L14233																																														14	15	15	43
B14085																																															17	17	45
B16471																																																18	46
J17004																																																	46
B18002
BP537
B14099
BP509
BP544
B15570
J15017
BP543
BP572
S15007
B15400
B18071
S16070
B14135
B16476
BP502
B17010
S16052
S16057
BP486
BP490
L14260
S15021
S16050
B14098
B15262
B16434
B16448
B18042
BP504
BP511
BP536
BP599
S15002
S15013
B17005
B18022_S
BP534
L14149
B18053
BP533
BP542
BP556
BP577
BP590
B18060
S15003
S16055
B15359
B16447
BP512
BP531
BP562
BP585
BP591
B180987
B181030
BP589
S16061
B181018
BP545
BP557
BP573
B181038
BP535
BP510
[truncated: 66 more columns]

## Sheet: S6 Table
S6 Table. SNPs identified by mapping short reads of BP625 to BP616 genome.
Position on BP616 genome	Reference	SNP	Product
1067816	G	A	phosphotransferase
1701350	C	T*	DctP family TRAP transporter solute-binding subunit
1729060	T	C	type 1 glutamine amidotransferase domain-containing protein
1831789	C	T*	MaoC family dehydratase N-terminal domain-containing protein
1949768	A	G	FUSC family protein
2591516	G	A	alpha/beta hydrolase
2826084	C	T	Maf-like protein
2979013	T	C	FUSC family protein
3961705	A	G	ABC transporter substrate-binding protein
4016009	G	A*	tripartite tricarboxylate transporter substrate binding protein
4046275	G	A	alpha/beta hydrolase
*unique in BP625
