# Supplementary material for: Whole-genome comparison of two same-genotype macrolide-resistant Bordetella pertussis isolates collected in Japan
Source: PLoS One. 2024 Feb 15;19(2):e0298147. doi: 10.1371/journal.pone.0298147 (PMC10868825; doi:10.1371/journal.pone.0298147)
Supplement: S1 Raw images — (ZIP) [file pone.0298147.s003.zip]

Archive with 4 entries (4 files):
- S1_raw_images_labeled.tif
- __MACOSX/._S1_raw_images_labeled.tif
- S1_raw_images.tif
- __MACOSX/._S1_raw_images.tif
